# Supplementary material for: Structure and Vibrational Spectroscopy of C82 Fullerenol Valent Isomers: An Experimental and Theoretical Joint Study
Source: Molecules. 2023 Feb 6;28(4):1569. doi: 10.3390/molecules28041569 (PMC9965979; doi:10.3390/molecules28041569)
Supplement: Supplementary file 1 [file molecules-28-01569-s001.zip]

Archive with 1 entries (1 files):
- molecules-2155895-supplementary.pdf
